# Supplementary material for: Gold(I) and Silver(I) Complexes Containing Hybrid Sulfonamide/Thiourea Ligands as Potential Leishmanicidal Agents
Source: Pharmaceutics. 2024 Mar 25;16(4):452. doi: 10.3390/pharmaceutics16040452 (PMC11053681; doi:10.3390/pharmaceutics16040452)
Supplement: Supplementary file 1 [file pharmaceutics-16-00452-s001.zip]

Archive with 1 entries (1 files):
- pharmaceutics-2917125-supplementary.pdf
